# Supplementary material for: Pro-Inflammatory Diets Are Associated with Frailty in an Urban Middle-Aged African American and White Cohort
Source: Nutrients. 2023 Oct 29;15(21):4598. doi: 10.3390/nu15214598 (PMC10648548; doi:10.3390/nu15214598)
Supplement: Supplementary file 1 [file nutrients-15-04598-s001.zip]

Archive with 1 entries (1 files):
- nutrients-2689097-supplementary.pdf
